# Supplementary material for: Targeted Chemical Profiling and Dereplication of Australian Plants of the Family Haemodoraceae Using a Combined HPLC-MS and HRLC(ESI)-MS Approach
Source: Molecules. 2025 Oct 10;30(20):4044. doi: 10.3390/molecules30204044 (PMC12566560; doi:10.3390/molecules30204044)
Supplement: Supplementary file 1 [file molecules-30-04044-s001.zip]

Archive with 1 entries (1 files):
- molecules-3866597-supplementary.pdf
